# Supplementary material for: Rewiring of Aminoacyl-tRNA Synthetase Localization and Interactions in Plants With Extensive Mitochondrial tRNA Gene Loss
Source: Mol Biol Evol. 2023 Jul 18;40(7):msad163. doi: 10.1093/molbev/msad163 (PMC10375062; doi:10.1093/molbev/msad163)
Supplement: msad163_Supplementary_Data [file msad163_supplementary_data.zip]

Archive with 24 entries (24 files):
- Supp.fig21_AA_key.pdf
- Supp.table1.pdf
- Supp.table2.xlsx
- Supp.table3.pdf
- Supp.fig1_AlaRS.pdf
- Supp.fig2_ArgRS.pdf
- Supp.fig3_AsnRS.pdf
- Supp.fig4_AspRS.pdf
- Supp.fig5_CysRS.pdf
- Supp.fig6_GlnRS.pdf
- Supp.fig7_GluRS.pdf
- Supp.fig8_GlyRS.pdf
- Supp.fig9_HisRS.pdf
- Supp.fig10_IleRS.pdf
- Supp.fig11_LeuRS.pdf
- Supp.fig12_LysRS.pdf
- Supp.fig13_Met.pdf
- Supp.fig14_PheRS.pdf
- Supp.fig15_ProRS.pdf
- Supp.fig16_SerRS.pdf
- Supp.fig17_ThrRS.pdf
- Supp.fig18_TrpRS.pdf
- Supp.fig19_TyrRS.pdf
- Supp.fig20_ValRS.pdf
