# Supplementary material for: Rewiring of Aminoacyl-tRNA Synthetase Localization and Interactions in Plants With Extensive Mitochondrial tRNA Gene Loss
Source: Mol Biol Evol. 2023 Jul 18;40(7):msad163. doi: 10.1093/molbev/msad163 (PMC10375062; doi:10.1093/molbev/msad163)
Supplement: msad163_Supplementary_Data [file msad163_supplementary_data.zip › Supp.table2.xlsx]

## Sheet: Sheet1
Supplementary table 3| Enzymes with truncated reads predicted to mitochondrially localized
Cytosolic Aminoacyl-tRNA Synthetase	Species	ID	Number of Iso-Seq Reads	Targeting Predictions	Coding Sequence
GluRS	S. conica	52005	50	Supp. Fig. 7	ATGGTTCGTACCGAACTCCTCAATCTTCTCCGGCGATCTGAACTGCAATCTTGTCCGTTTTCCAAGCTGCTGTTTGGACACGAATTCTGTGTCAGTGTCCGTGTCGGATCGTCCGGACACGGGTACGCCCGGAAAACAGCCACTGGGATGAGATGGGAGAGCTTGAAAAAGTCTAATAAGAAGTATCTAAATGTGGTGCGTTGGTACAATTCTCTAAGCTCCGAGTACAATAGCCTGAATGAGGTTGTGCAAGGTTTTACTCTGAAAAAGGGTTCTGGGAAGCAAGTTACGGGAAAATCAAAAGATCAACTTTCCCAAACTGATCCAAAACTTGCTGCTGGAAATAACAATGAAAAGGTTAAAACACTCAGTCGCTCTGAAGTAGATCTTCCAGATGCT…
GluRS	Agrostemma	37078	2	Supp. Fig. 7	ATGTTGTTGCTTGGCATCTCCAGCAAACGTCTTCAACCGTCAACGCTTCATCCTGACCGTTGTTTCCGACACAGGTCGAAACTCCATGGATCTCTTGTCCTTCTTCGATACATAGGCCGAGCTGCTAGCGACTCAAAGTTATACGAGAATGACGCTTTTCGGGCTGGACAGGTTGATCAGTGGTTGGATTACCTTTCCATTCTTGATAAAGGATCGGAATTCGAAGCTGGTTGCGGCTATCTGGACACATACTTGTTGACTAACACGTTTTTGGTCGGTAATGATGCGTCCATTGCCGACATCTATTTGTGGGCTGCCCTTGCAGCAACTGGGCCGAGGTGGGAGAGTTTGAAGAAATCCAACAAGAAATATCTAAACTTGGTTCGTTGGTACAACTCT…
